# Supplementary material for: Temporal Dynamics of Endothelium After Radiation Injury Reveal a Transient Pro-Angiogenic Capillary Subpopulation Associated with Skin Repair
Source: Int J Mol Sci. 2026 Mar 22;27(6):2879. doi: 10.3390/ijms27062879 (PMC13027251; doi:10.3390/ijms27062879)
Supplement: Supplementary file 1 [file ijms-27-02879-s001.zip]

Archive with 1 entries (1 files):
- ijms-4182519-supplementary.pdf
